# Supplementary material for: Exploring the Transmission Path, Influencing Factors and Risk of Aerosol Transmission of SARS-CoV-2 at Xi’an Xianyang International Airport
Source: Int J Environ Res Public Health. 2023 Jan 3;20(1):865. doi: 10.3390/ijerph20010865 (PMC9820134; doi:10.3390/ijerph20010865)
Supplement: Supplementary file 1 [file ijerph-20-00865-s001.zip]

Archive with 1 entries (1 files):
- ijerph-2105871-supplementary.pdf
